# Supplementary material for: Breastfeeding support through wet nursing during nutritional emergency: A cross sectional study from Rohingya refugee camps in Bangladesh
Source: PLoS One. 2019 Oct 2;14(10):e0222980. doi: 10.1371/journal.pone.0222980 (PMC6774527; doi:10.1371/journal.pone.0222980)
Supplement: S1 Dataset — (XLSX) [file pone.0222980.s003.xlsx]

## Sheet: Minimum_dataset
S No.	Participant code	Age of wet nurse (year)	Number of family member	Number of children	Age of the youngest child (months)	Having husband 1=yes 2=no	Education level of the wet nurse 1=no education 2= can read and write 3= primary level 4= secondary level 5= above secondary	Education level of the husband 1=no education 2= can read and write 3= primary level 4= secondary level 5= above secondary	Knowledge on breastfeeding importance 1=good 2=basic 3=poor	Knowledge on breastfeeding importance in emergency 1=good 2=basic 3=poor	Knowledge on EIBF 1=good 2=basic 3=poor	How long a child should breastfeed exclusively? (month)	At least, how long (months) a child should be continued with breastfeeding?	Source of messages on breastfeeding 1= family/relative 2= teacher 3= community representative 4= service providers 5= others	Prior knowledge on wet nursing before arriving the camp? 1= yes 2= no	How long did you perform as wet nurse?	No. of children you wet nursed still now?	Age (months) of the child when you started wet nursing (consider the most recent or current case)	Sex of the child 1= boy 2= girl	Any familial relationship 1=yes 2=no	Why did the child need breastfeeding support? 1= death of biological mother 2= mother was unable to breastfeed 3=other	Who did inform you about the baby? 1=family member 2=relatives 3=community leaders 4=service providers 5=NGOs (other than IYCF-E)	Currently providing breastfeeding support 1= yes 2= no	How long did you breastfeed the baby (month)?	How did you know about wet nursing? 1=family/relative 2=teacher 3=community leaders 4=service providers 5=others	How did you get involve into wet nursing? 1=family/relative's initiative 2=teacher's initiative 3=community leaders' initiative 4=service providers' initiatives 5=others	If 4 then, How frequent CHNWs/NGOs follow-up/ monitor you? 1=daily 2=weekly 3=monthly 4=never after	Did you need to require any permission from your family members for wet nursing? 1=yes 2=no	If "yes", whom did you receive permission? 1=husband 2=other family members 3=both 0=not applicable	How many times a day do/did you breastfeed? (frequency)	How long each session is/was? (minute)	Do/did you breastfeed overnight? 1=yes 2=no 3=sometimes	Did you receive any incentive for wet nursing? 1= yes 2= no	If "yes" what was the incentive or gift? (name)	Who provided you the incentive or gift? 1=child's family 2=NGO/ IYCF-E partners 3=other	Will you agree to perform as wet nurse in future without incentive? 1= yes 2= no 3= will be happy if provided	Did you face any problem to perform as wet nurse? 1= yes 2= no	If "yes" what type of problem was it? 1=family constrains 2=misunderstanding with child's family 3=time constrains 4=personal/family workload 5=distance of the households 6=negative community perception 7= others 0=not applicable	If "yes" how severe the problems was? 1=manageable 2=often problematic 3=serious problematic 0=not applicable	How often misunderstanding happened with child's family? 1. Rarely 2. Often 3. Very often 0=not applicable	Did you face any physical or mental stress while wet nursing? 1= yes 2= no	If "yes" what type of physical and mental problem was it? 1=weakness 2=mental stress 3=inadequate milk secretion 4=Others 0=not applicable	How did you solve the problems? 1=mutual discussion with child's family 2=Supports from CHNWs 3=community leader's support 4=couldnot solve yet 0=not applicable	Why/when did you stop wet nursing? (if applicable) 1=breastfeeding was completed 2=misunderstanding with child's family 3=personal unwillingness 4= other reasons 0=not applicable	Did you ever cease breastfeeding? 1= yes 2= no	If yes, then how many months ago? 0=not applicable	If "yes" how has the re-lactation been possible? 1=counseling and motivation by nutrition service providers or specialists 2= family support 3= self motivation 4= other (specify) 0=not applicable	What was the best motivation for you to continue this work? 1. Self satisfaction 2. Counseling and motivation by service providers (CHNWs) 3. Religious motivation 4. Family support 5. Incentives/gifts 6. Others (specify)	Your experience as wet nurse? 1=very good 2=good 3=normal 4.bad 5= very bad
		A2	A3	A4	A5	A6	A7	A8	B1	B2	B3	B4	B5	B6	C1	C2	C3	C4	C4.1	C4.2	C4.3	C4.4	C4.5	C4.6	C5	C6	C6.1	C7	C7.1	C8	C9	C10	C11	C11.1	C11.2	C11.3	C12	C12.1	C12.2	C12.3	C13	C13.1	C14	C15	C16	C16.1	C16.2	C17	C18
1	101	20	6	2	6	1	1	2	2	1	1	6	24	4	1	3	2	0	2	2	1	4	1	1	1,4	4	1	1	1	11	20	2	1	baby kit	2	1	2	0	0	0	2	0	0	0	2	0	0	2	2
2	102	18	5	2	5	1	1	2	2	1	1	6	24	4	1	3	2	3	2	2	1	4	2	3	1,4	4	2	1	1	1	60	2	1	baby kit	2	1	1	3,5	2	0	2	0	4	1, 4	2	0	0	2	3
3	103	20	4	1	20	1	1	1	3	3	1	6	30	1,4	2	7	1	0	2	1	1	5	1	7	4	4	2	2	0	9	30	1	1	cloth, milk	2	3	2	0	0	0	2	0	0	0	2	0	0	1,3	1
4	104	25	7	3	13	1	1	1	2	3	3	6	20	1	2	6	1	0	2	1	1	5	1	6	1,4	1,4	2	1	3	12	30	2	1	cloth, milk	2	1	2	0	0	0	2	0	0	0	2	0	0	1,3	1
5	105	18	5	1	12	1	1	1	2	2	2	5	36	1	2	2	1	1	1	1	2	4	1	2	4	4	2	1	3	6	30	2	1	baby kit	2	1	1	3,4,2	2	1	2	0	1,2	0	2	0	0	2,3	2
6	106	35	7	3	36	1	2	2	2	2	1	6	36	4	1	8	2	1	1	2	1	4	1	3	1,4	4	2	1	3	6	20	3	1	Hygiene Kit	2	1	2	0	0	0	2	0	0	0	1	12	1,3	1,2,4	1
7	107	22	7	3	18	1	2	1	2	2	1	6	36	4	1	8	2	1	2	2	2	4	2	5	1,4	4	1	1	1	8	20	2	1	Hygiene Kit	2	1	1	2,4	3	2	1	1	1,2	3	2	0	0	2	2
8	108	25	6	4	6	1	1	2	2	3	2	6	36	1	2	5	1	2	1	1	2	2,4	1	5	4	4	2	1	1	6	20	2	1	Hygiene Kit	2	3	1	2	2	1	2	0	1,3	0	2	0	0	2,3	2
9	109	22	5	2	18	1	1	1	2	3	1	5	36	1,4	2	2	1	2	1	1	2	2,4	1	2	4	4	2	1	3	6	20	2	1	Hygiene Kit	2	3	1	2	1	1	2	0	1,3	0	2	0	0	2,3	1
10	110	18	3	2	8	1	2	1	2	3	1	6	24	4	2	3	1	1	2	1	1	2,4	1	3	4	4	1	1	1	8	20	2	1	baby kit	2	1	2	0	0	0	1	2	0	0	2	0	0	1,4	2
11	111	20	7	2	7	1	1	1	3	3	1	6	36	1	2	3	1	3	1	1	3	1,4	1	3	4	4,1	2	1	3	5	30	2	1	cloth, milk	2	1	1	1,2,5	3	2	1	2	2,3	0	2	0	0	3	3
12	112	30	8	4	24	1	1	1	2	3	2	6	30	1,4	2	4	2	2	1	1	2	1,4	2	4	4	1,4	2	1	3	6	20	2	1	Hygiene Kit	2	3	1	2,4	2	1	2	0	2,3	1	2	0	0	1,3,4	2
13	113	20	4	2	8	1	1	2	2	2	1	6	24	4	1	2	1	0	2	2	1	4	1	2	1,4	4	1	1	1	11	20	2	1	baby kit	2	1	2	0	0	0	2	0	0	0	2	0	0	2	3
14	114	20	4	2	6	1	1	2	3	2	1	5	30	1,3	2	3	1	2	2	2	1	4	2	3	1,4	4	2	1	1	3	30	2	1	baby kit	2	1	1	3,5	2	0	2	0	1	1, 4	2	0	0	2	2
15	115	16	3	1	12	1	1	1	3	3	1	6	30	1,4	2	5	1	0	2	2	1	5	1	5	4	4	2	2	0	9	30	2	1	cloth, milk	2	3	2	0	0	0	2	0	0	0	2	0	0	1,3	1
16	116	25	5	3	13	1	1	1	2	3	3	6	20	1	2	6	1	0	2	2	2	5	1	6	1,4	1,4	2	1	3	12	30	1	1	cloth, milk	2	1	2	0	0	0	2	0	0	0	2	0	0	1,3	1
17	117	18	5	2	7	1	1	1	2	2	2	5	36	1	2	3	1	1	1	1	2	4	1	3	4	4	2	1	3	6	30	2	1	baby kit	2	1	1	2,3	2	1	2	0	1,2	0	2	0	0	2,3	2
18	118	30	6	3	30	1	2	2	2	1	1	6	36	4	1	3	2	1	1	2	1	4	1	3	1,4	4	2	1	3	6	20	2	1	Hygiene Kit	2	1	2	0	0	0	2	0	0	0	1	6	3	1,2,4	1
19	119	25	7	4	24	1	2	1	2	2	1	6	36	4	1	5	2	1	2	2	2	4	2	4	1,4	4	1	1	1	8	20	2	1	Hygiene Kit	2	1	1	2.5	3	3	1	1	1,2	3	2	0	0	2	2
20	120	20	5	3	5	1	1	2	2	3	2	6	36	1	2	6	1	2	1	1	2	2,4	1	3	4	4	2	1	1	6	20	2	1	baby kit	2	3	1	2	2	2	2	0	1,3	0	2	0	0	2,3	2
21	121	18	5	2	12	1	1	1	2	3	1	5	36	1,4	2	2	1	2	1	1	2	2,4	1	2	4	4	2	1	3	6	20	2	1	Hygiene Kit	2	3	1	2	1	1	2	0	1,3	0	2	0	0	2,3	1
22	122	18	3	1	8	1	2	1	2	1	1	6	24	4	2	4	1	1	2	1	1	2,4	1	4	4	4	1	1	1	8	20	2	1	baby kit	2	1	2	0	0	0	1	2	0	0	2	0	0	1,4	2
23	123	20	4	2	7	1	1	1	3	3	1	6	36	1	2	3	1	3	2	1	3	1,4	1	3	4	4,1	2	1	3	5	30	2	1	cloth, milk	2	1	1	1,2	3	2	1	2	2,3	0	2	0	0	3	3
24	124	16	4	2	6	1	1	1	2	3	2	6	30	1,4	2	6	1	2	1	1	2	1,4	2	4	4	1,4	2	1	3	6	20	2	1	cloth, milk	2	3	1	1,2,5	2	1	2	0	2,3	1	2	0	0	2,3	2
[truncated: 3 more columns]
